# Supplementary material for: Extremely divergent COI sequences within an amphipod species complex: A possible role for endosymbionts?
Source: Ecol Evol. 2022 Oct 27;12(10):e9448. doi: 10.1002/ece3.9448 (PMC9609454; doi:10.1002/ece3.9448)
Supplement: Supplementary file 1 — Table S1 [file ECE3-12-e9448-s004.xlsx]

## Sheet: Supplementary_data
Habitat	Species	Location ID	Region	Location	Type	Location ID	Microsporidia	Rickettsia	COI		28S		ITS
Freshwater	Paracalliope fluviatilis species complex	N1	Northland	Mangatete River	River	N1	Y				MW537742
		N2		Hukerenui	Stream	N2	Y		MW535514	N	MT465146	N
		N23		Ruakaka	Stream	N23	Y		MW535513	N	MT465160	N
		N26		Kaiwaka	Stream	N26	Y				MT465145	N
		N22	Auckland	Makarau	Stream	N22	Y
		N3		Kaukapakapa	Stream	N3	Y		MW535515	N
		N5		Wairere Reserve	Pond	N5	Y				MT465147	N
		N27	Waikato	Mangatarata	Stream	N27	Y		MW535517	N
		N28		Tahuna	Stream	N28
		N4		Waerenga	Stream	N4	Y		MW535518	N
		N6		Kaihere	Stream	N6			MW535519	N	MW537739	N	MW537717
		N7		Tauwhare	Stream	N7	Y		MW535516	N
		N12	Taranaki	Manaia	Stream	N12	Y	Y	MW535507	C	MT465155	C
		N13		Tirorangi	Stream	N13	Y		MW535512	N	MT465159	N
		N17		Mokoia	Stream	N17	Y		MW535508	C
		N18		Rahotu	Stream	N18	Y		MW535506	C	MT465153	C
		N8	Hawke's Bay	Haumoana	Stream	N8	Y				MT465150	C
		N30		Clive	Stream	N30	Y
		N31		Tutaekuri River	River	N31			MW535509	C	MW537741	C
		N32		Pakipaki	Stream	N32	Y		MW535510	C	MT465149	C	MW537716
		N34		Waipawa River	River	N34	Y	Y
		N11	Manawatu-Wanganui	Okoia	Stream	N11	Y		MW535505	C	MT465152	C
		N9		Woodville	Stream	N9	Y				MT465156	C
		N10	Wellington	Waikanae River	River	N10	Y		MW535503	C	MT465158	C
		N14		Porirua stream	Stream	N14	Y	Y	MW535504	C	MT465154	C
		N35		Waipoua River	River	N35	Y	Y	MW535521		MW537737
		N36		South Featherston	Stream	N36		Y
		N37		Hutt River	River	N37		Y	MW535520		MW537738
		S27	Tasman	Pohara	Stream	S27
		S3		Motueka River	River	S3					MW537740	C
		S4		Riwaka	Stream	S4	Y
		S5		Waimea River	River	S5	Y				MT465148	C
		S12	Nelson	Queen's Gardens	Pond	S12	Y
		S2		Matai River	River	S2
		S11	Malborough	Opawa River	River	S11	Y
		S6		Grovetown	Stream	S6	Y		MW535511	C	MT465151	C	MW537715
		S1	Canterbury	Waitaki River	River	S1	Y	Y			MT465161	SA
		S28		Otaio River	River	S28	Y	Y
		S29		Opihi River	River	S29	Y	Y
		S30		Winchester	Stream	S30	Y	Y	MW535538		MT465172
		S32		Lake Benmore	Stream	S32		Y	MW535537	SA	MW537743	SA
		S46		Amberley	River	S46	Y		MW535528	SB	MT465165	SB
		S47		Waikuku	Stream	S47	Y		MW535529	SB	MT465164	SB
		S16	Otago	Lake Waihola	Lake	S16	Y	Y	MW535523	SB	MW537745	SB	MW537714
		S19		Tomahawk Lagoon	Lagoon	S19	Y		MW535522	SA
		S34		Tokomairiro	Stream	S34	Y	Y	MW535524	SB	MT465162	SB
		S35		Clutha River	River	S35	Y		MW535533	SA
		S36		Waiwera	Stream	S36			MW535535	SA	MW537746	SA	MW537712
		S37		Clinton	Stream	S37	Y	Y
		S45		Owaka	Stream	S45	Y	Y			MT465167	SB
		S48		Waitati	Stream	S48		Y	MW535532	SA	MW537747	SA
		S14	Southland	Waiau river	River	S14	Y		MW535530	SA	MT465168	SA
		S15		Tokanui	Stream	S15	Y	Y	MW535531	SA	MT465169	SA
		S38		Pukerau	Stream	S38	Y	Y	MW535534	SA	MT465171	SA
		S39		Mataura River	River	S39
		S40		Waimumu	Stream	S40	Y	Y	MW535536	SA	MT465170	SA	MW537713
		S41		Waimahaka	Stream	S41	Y	Y	MW535527	SB	MT465163	SB
		S43		Haldane	Southland	S43		Y	MW535525	SB	MW537744	SB
		S44		Niagara Falls	Southland	S44	Y	Y	MW535526	SB	MT465166	SB
